# Supplementary material for: Aerobic Exercise Training Reduces Atherogenesis Induced by Low-Sodium Diet in LDL Receptor Knockout Mice
Source: Antioxidants (Basel). 2022 Oct 13;11(10):2023. doi: 10.3390/antiox11102023 (PMC9598599; doi:10.3390/antiox11102023)
Supplement: Supplementary file 1 [file antioxidants-11-02023-s001.zip]

Archive with 1 entries (1 files):
- antioxidants-1907019-supplementary.pdf
